# Supplementary material for: The Tuning of LIPSS Wettability during Laser Machining and through Post-Processing
Source: Nanomaterials (Basel). 2021 Apr 10;11(4):973. doi: 10.3390/nano11040973 (PMC8069829; doi:10.3390/nano11040973)
Supplement: Supplementary file 1 [file nanomaterials-11-00973-s001.zip]

Archive with 2 entries (2 files):
- Supplementary/Droplet_Rolloff.mp4
- Supplementary/LIPSS_Wettability_Tuning_Manuscript_Supplementary.pdf
